# Supplementary material for: A cause and protective treatment for acute and progressive disability and grey matter atrophy
Source: Brain. 2025 Dec 15;149(4):1144–52. doi: 10.1093/brain/awaf465 (PMC13058463; doi:10.1093/brain/awaf465)
Supplement: awaf465_Supplementary_Data [file awaf465_supplementary_data.zip]

Archive with 2 entries (2 files):
- brain-2025-00625-File006.pdf
- brain-2025-00625-File005.pdf
